# Supplementary material for: Antitumor Effect of Fluoxetine on Chronic Stress-Promoted Lung Cancer Growth via Suppressing Kynurenine Pathway and Enhancing Cellular Immunity
Source: Front Pharmacol. 2021 Aug 3;12:685898. doi: 10.3389/fphar.2021.685898 (PMC8369900; doi:10.3389/fphar.2021.685898)
Supplement: Supplementary file 1 [file DataSheet1.ZIP]

Archive with 46 entries (40 files):
- original source data/
- original source data/FIGERE 2Biochemical test(a), sucrose preference(b) and open-field (c, d) before and after model establishment.xlsx
- original source data/FIGERE 3 Antitumor of fluoxetine in tumor bearing mice..xlsx
- original source data/FIGERE 4 Tryptophan (a), 5-HT (b), and kynurenine(c), (d) Trp5-HT and (e) Trp kyn blood levels in mice.xlsx
- original source data/FIGERE 6 Levels of inflammatory cytokines IFN-a+(a), TNF-a-(b), IL-1a-(c), IL-1a-(d), IL-2(e), IL-4(f), IL-6(g), IL-10(h), IL-17A(i) in peripheral blood.xlsx
- original source data/FIGERE 7 FIGERE 8Wesrern blotting of tumor/
- original source data/FIGERE 7 FIGERE 8Wesrern blotting of tumor/7.1 AhR(left2-5).jpg
- original source data/FIGERE 7 FIGERE 8Wesrern blotting of tumor/7.2 IDO2(left2-5).Tif
- original source data/FIGERE 7 FIGERE 8Wesrern blotting of tumor/7.3 IDO1.Tif
- original source data/FIGERE 7 FIGERE 8Wesrern blotting of tumor/7.4 TDO(left1-4).Tif
- original source data/FIGERE 7 FIGERE 8Wesrern blotting of tumor/8.1 cleaved-caspase12(left1-4).Tif
- original source data/FIGERE 7 FIGERE 8Wesrern blotting of tumor/8.2 cleaved-caspase7(left1-4).Tif
- original source data/FIGERE 7 FIGERE 8Wesrern blotting of tumor/8.3 cleaved-caspase5(left3-6).Tif
- original source data/FIGERE 7 FIGERE 8Wesrern blotting of tumor/8.4 cleaved-caspase4(left1-4).Tif
- original source data/FIGERE 7 FIGERE 8Wesrern blotting of tumor/8.5 cleaved-caspase3(left5-8).Tif
- original source data/FIGERE 7 FIGERE 8Wesrern blotting of tumor/8.6 cleaved-caspase1(left1-4).Tif
- original source data/FIGERE 9 Anticancer effect of fluoxetine in A549 cells/
- original source data/FIGERE 9 Anticancer effect of fluoxetine in A549 cells/cell migration/
- original source data/FIGERE 9 Anticancer effect of fluoxetine in A549 cells/cell migration/con(24h).jpg
- original source data/FIGERE 9 Anticancer effect of fluoxetine in A549 cells/cell migration/control(8h).jpg
- original source data/FIGERE 9 Anticancer effect of fluoxetine in A549 cells/cell migration/flx(24h).jpg
- original source data/FIGERE 9 Anticancer effect of fluoxetine in A549 cells/cell migration/flx(8h).jpg
- original source data/FIGERE 9 Anticancer effect of fluoxetine in A549 cells/control(10day).jpg
- original source data/FIGERE 9 Anticancer effect of fluoxetine in A549 cells/control(7day).jpg
- original source data/FIGERE 9 Anticancer effect of fluoxetine in A549 cells/flx(10day).jpg
- original source data/FIGERE 9 Anticancer effect of fluoxetine in A549 cells/flx(7day).jpg
- original source data/FIGERE 9 Anticancer effect of fluoxetine in A549 cells/inhibition rate of fluoxetine in A549.xlsx
- original source data/FIGERE 9 Anticancer effect of fluoxetine in A549 cells/Wesrern blotting of A549 cell/
- original source data/FIGERE 9 Anticancer effect of fluoxetine in A549 cells/Wesrern blotting of A549 cell/9f1 AhR.tif
- original source data/FIGERE 9 Anticancer effect of fluoxetine in A549 cells/Wesrern blotting of A549 cell/9f2 IDO2.Tif
- original source data/FIGERE 9 Anticancer effect of fluoxetine in A549 cells/Wesrern blotting of A549 cell/9f3 IDO1.Tif
- original source data/FIGERE 9 Anticancer effect of fluoxetine in A549 cells/Wesrern blotting of A549 cell/9f4 TDO.Tif
- original source data/FIGERE 9 Anticancer effect of fluoxetine in A549 cells/Wesrern blotting of A549 cell/9h1 cleaved-caspase7.Tif
- original source data/FIGERE 9 Anticancer effect of fluoxetine in A549 cells/Wesrern blotting of A549 cell/9h2 cleaved-caspase5.Tif
- original source data/FIGERE 9 Anticancer effect of fluoxetine in A549 cells/Wesrern blotting of A549 cell/9h3 cleaved-caspase4.Tif
- original source data/FIGERE 9 Anticancer effect of fluoxetine in A549 cells/Wesrern blotting of A549 cell/9h4 cleaved-caspase3.tif
- original source data/FIGERE 9 Anticancer effect of fluoxetine in A549 cells/Wesrern blotting of A549 cell/9h5 cleaved-caspase1.Tif
- original source data/Flow Cytometry Analysis/
- original source data/Flow Cytometry Analysis/A.tif
- original source data/Flow Cytometry Analysis/B.tif
- original source data/Flow Cytometry Analysis/C.tif
- original source data/Flow Cytometry Analysis/D.tif
- original source data/Flow Cytometry Analysis/E.tif
- original source data/Flow Cytometry Analysis/F.tif
- original source data/Flow Cytometry Analysis/G.tif
- original source data/PCR of tumor.xlsx
