# Supplementary material for: Antitumor Effect of Fluoxetine on Chronic Stress-Promoted Lung Cancer Growth via Suppressing Kynurenine Pathway and Enhancing Cellular Immunity
Source: Front Pharmacol. 2021 Aug 3;12:685898. doi: 10.3389/fphar.2021.685898 (PMC8369900; doi:10.3389/fphar.2021.685898)
Supplement: Supplementary file 1 [file DataSheet1.ZIP › original source data/FIGERE 2Biochemical test(a), sucrose preference(b) and open-field (c, d) before and after model establishment.xlsx]

## Sheet: 5-HT
	control			CUMS
	0weeks	8weeks		0weeks	8weeks
	760	740		765	413
	765	754		780	443
	778	750		775	679
	1110	1012		1213	738
	1205	1204		1245	721
	650	895		945	465
	670	876		876	531
	780	846		865	521
	679	835		845	556
	780	670		872	579
	783	647		654	890
	764	665		612	864
	568	670		637	379
	968	780		712	469
	945	785		774	654
	689	783		712	711
	750	864		882	512
	564	763		792	531
	856	672		672	398
	890	753		766	651
	1245	776		719	564
	1046	580		583	553
	1054	683		702	681
	670	644		698	663
				854	487
				634	463
				665	432
				751	467
				784	480
				842	790
				821	812
				512	412
	ng/ml

## Sheet: Sucrose Perference
													control		CUMS
													0weeks	8weeks	0weeks	8weeks
													8.3	8.9	8.9	5.9
													8.5	8.6	6.9	7.3
													8.8	6.3	6.1	4.5
													9.7	6.7	9.2	4.8
													10.2	6.5	9.1	5.7
													7.5	6.6	8.9	4.9
													6.1	8.8	6.8	5.6
									g				5.8	6.5	5.9	4.7
													6.4	7.9	5.8	5.2
													6.6	6.3	6.9	7
													7.8	7.9	7.8	7.8
													5.9	7.2	7.9	7.5
													9.8	6.1	7.8	6.5
													9.7	9.2	8.5	4.6
													9.8	9.1	9.7	5.7
													9.6	8.9	9.8	5.4
													6.3	6	5.5	5.3
													6.7	8.8	9.4	6.8
													6.5	8.6	6.4	6.7
													6.6	6.8	9.2	6.9
													6.8	7.6	7.2	7.2
													5.9	8.1	7.6	7.4
													5.9	8.3	7.8	6.1
													7.3	9.1	7.4	5.4
															6.4	4.6
															5.6	7.7
															8.7	7.6
															8.6	7.4
															8.4	5.3
															6.3	6.1
															8.7	5.6
															8.6	6.1
															6.8	5.6

## Sheet: Locomotion scores
				control			CUMS
				0weeks	8wekkes		0weeks	8wekkes
				153	155		156	143
				142	144		145	132
				134	136		137	123
				187	189		190	106
				189	191		186	112
				176	178		173	103
				203	205		200	117
				146	148		143	112
				137	139		134	145
				168	172		174	105
				168	168		174	134
				189	187		195	85
				204	202		210	132
				167	165		173	88
				178	176		184	84
				175	173		170	77
				177	175		172	94
				178	176		173	147
				185	183		180	136
				194	192		189	132
				168	166		163	127
				159	157		154	105
				142	140		137	106
				135	133		174	112
							195	79
							210	112
							173	95
							184	119
							170	87
							167	134
							178	124
							172	133

## Sheet: exploratory scores
control			CUMS
0weeks	8wekkes		0weeks	8wekkes
28	29		27	22
27	28		26	21
27	28		26	21
21	22		20	15
37	38		36	31
33	32		32	27
28	27		29	23
27	26		28	22
28	27		29	23
27	26		28	22
36	35		37	31
33	32		34	28
35	36		36	30
34	35		35	29
28	29		29	23
27	28		28	22
25	26		26	20
24	25		25	19
23	24		24	21
36	37		37	34
35	36		34	31
28	29		27	24
24	25		23	20
22	22		21	18
			27	24
			28	24
			22	18
			38	34
			32	28
			27	23
			26	22
			27	23
			26	22
