# Supplementary material for: Antitumor Effect of Fluoxetine on Chronic Stress-Promoted Lung Cancer Growth via Suppressing Kynurenine Pathway and Enhancing Cellular Immunity
Source: Front Pharmacol. 2021 Aug 3;12:685898. doi: 10.3389/fphar.2021.685898 (PMC8369900; doi:10.3389/fphar.2021.685898)
Supplement: Supplementary file 1 [file DataSheet1.ZIP › original source data/FIGERE 3 Antitumor of fluoxetine in tumor bearing mice..xlsx]

## Sheet: Volume of tumor.
B: tumor-bearing control						C: tumor-bearing + FLX						F: tumor-bearing + CUMS						G: tumor-bearing + CUMS + FLX
day 4	day 6	day 8	day 10	day 12	day 14	day 4	day 6	day 8	day 10	day 12	day 14	day 4	day 6	day 8	day 10	day 12	day 14	day 4	day 6	day 8	day 10	day 12	day 14
21	13	19	16	24	26	12	13	16	22	25	27	23	16	19	18	21	29	22	17	24	20	20	27
26	28	24	21	31	39	21	24	27	38	41	52	26	18	29	26	29	38	27	19	31	26	27	39
69	44	54	51	66	73	36	40	42	51	59	65	90	64	78	79	89	97	29	22	36	29	29	47
86	78	95	94	106	121	50	51	64	61	74	76	121	91	96	109	121	146	68	56	81	60	61	63
140	131	145	140	163	184	63	56	67	73	88	89	163	146	160	155	172	197	94	78	97	86	73	89
186	187	214	206	221	240	72	59	69	80	92	93	181	167	246	281	331	364	151	148	169	171	169	184

## Sheet: weights of tumor.
B: tumor-bearing control		0.27	0.276	0.299	0.233	0.286	0.376
C: tumor-bearing + FLX		0.094	0.067	0.08	0.078	0.12
F: tumor-bearing + CUMS		0.33	0.359	0.425	0.396	0.374	0.326	0.355
G: tumor-bearing + CUMS + FLX		0.361	0.253	0.22	0.235	0.177	0.145	0.147

## Sheet: Weights of mice
B: tumor-bearing control	23.5	22.1	23.6	23.4	23.8	24.6	23.2	22.3
C: tumor-bearing + FLX	23.5	23.4	23.2	22	22.1	21.3	21.2
F: tumor-bearing + CUMS	22.1	25.1	24.8	25.3	24.1	22.1	21	24.1	21.3
G: tumor-bearing + CUMS + FLX	25.4	24.2	23.2	21.3	21.4	21.6	21.5	21.3
