# Supplementary material for: Antitumor Effect of Fluoxetine on Chronic Stress-Promoted Lung Cancer Growth via Suppressing Kynurenine Pathway and Enhancing Cellular Immunity
Source: Front Pharmacol. 2021 Aug 3;12:685898. doi: 10.3389/fphar.2021.685898 (PMC8369900; doi:10.3389/fphar.2021.685898)
Supplement: Supplementary file 1 [file DataSheet1.ZIP › original source data/FIGERE 4 Tryptophan (a), 5-HT (b), and kynurenine(c), (d) Trp5-HT and (e) Trp kyn blood levels in mice.xlsx]

## Sheet: Trp
group A (blank control)	group B (tumor-bearing control)	group C (tumor-bearing + FLX)	group D (CUMS control)	group E (CUMS + FLX)	group F (tumor-bearing + CUMS)	group G (tumor-bearing + CUMS + FLX)
760.48	291.11	575.88	367.25	747.2	355.07	556.84
593	361.16	543.9	373.34	619.28	290.34	510.4
665.19	492.88	421.31	387.05	575.12	332.98	531.72
630.42	419.03	597.96	317.76	559.89	406.08	499.74
542.67	398.47	521.06	346.69	355.07	441.87	564.46
468.33		463.19	427.4	413.7	353.54	541.62
					278.92	511.92
					338.31	488.44
pg/ml					291.87	489.15
						505.66

## Sheet: 5-HT
group A (blank control)	group B (tumor-bearing control)	group C (tumor-bearing + FLX)	group D (CUMS control)	group E (CUMS + FLX)	group F (tumor-bearing + CUMS)	group G (tumor-bearing + CUMS + FLX)
960.45	414.39	927.14	409.606	800.66	474.55	631.8
890.34	406.19	717.25	636.581	935.34	593.51	646.15
833	508.74	657.77	610.602	613.34	449.94	610.6
965.53	399.35	542.92	526.512	1141.12	575.74	641.37
1197.18	477.97	611.29	614.02	828.01	595.56	705.63
945.29	681.02	774	434.901	784.25	531.3	660.51
	611.97	439.69			483.44	759.05
					500.53	777.82
ng/ml					513.52	1032.07
					481.39	723.06
	, , , ,

## Sheet: Kyn
group A (blank control)	group B (tumor-bearing control)	group C (tumor-bearing + FLX)	group D (CUMS control)	group E (CUMS + FLX)	group F (tumor-bearing + CUMS)	group G (tumor-bearing + CUMS + FLX)
530.268	758.184	596.868	588.728	604.268	850.198	486.608
476.988	742.601	583.548	611.668	422.968	815.322	513.988
605.008	774.509	568.748	563.568	610.928	830.905	513.248
518.428	768.573	557.648	523.608	633.128	862.813	493.268
462.928	774.509	589.468	609.448	607.968	831.647	422.228
	783.414	551.728	613.148	592.428	876.912	445.908

## Sheet: Trp5-HT
group A (blank control)	group B (tumor-bearing control)	group C (tumor-bearing + FLX)	group D (CUMS control)	group E (CUMS + FLX)	group F (tumor-bearing + CUMS)	group G (tumor-bearing + CUMS + FLX)
0.791796	0.702502	0.621136	0.896593	0.93323	0.748225	0.881355
0.666038	0.59016	0.758313	0.586477	0.662091	0.489191	0.789909
0.798547	0.968825	0.640513	0.633883	0.937685	0.740054	0.870816
0.652926	1.04928	1.10138	0.603519	0.49065	0.705318	0.779176
0.45329	0.833672	0.852394	0.564623	0.428823	0.917904	0.799938
0.495435		0.598437	0.982751	0.52751	0.665424	0.820003
					0.576949	0.674422
					0.675904	0.62796
					0.568371	0.47395
						0.699333
#DIV/0!

## Sheet: TrpKyn
group A (blank control)	group B (tumor-bearing control)	group C (tumor-bearing + FLX)	group D (CUMS control)	group E (CUMS + FLX)	group F (tumor-bearing + CUMS)	group G (tumor-bearing + CUMS + FLX)
1.43414	0.383957	0.964836	0.623803	1.23654	0.417632	1.14433
1.24322	0.461008	0.932057	0.610364	1.46413	0.356105	0.993019
1.09947	0.636377	0.740767	0.686785	0.941388	0.400744	1.03599
1.21602	0.545205	1.07229	0.606866	0.884324	0.470647	1.01312
1.17226	0.514481	0.88395	0.568859	0.584027	0.531319	1.33686
		0.839526	0.697058	0.698313	0.403165	1.21465
