# Supplementary material for: Antitumor Effect of Fluoxetine on Chronic Stress-Promoted Lung Cancer Growth via Suppressing Kynurenine Pathway and Enhancing Cellular Immunity
Source: Front Pharmacol. 2021 Aug 3;12:685898. doi: 10.3389/fphar.2021.685898 (PMC8369900; doi:10.3389/fphar.2021.685898)
Supplement: Supplementary file 1 [file DataSheet1.ZIP › original source data/FIGERE 6 Levels of inflammatory cytokines IFN-a+(a), TNF-a-(b), IL-1a-(c), IL-1a-(d), IL-2(e), IL-4(f), IL-6(g), IL-10(h), IL-17A(i) in peripheral blood.xlsx]

## Sheet: IFN-γ
group A (blank control)	group B (tumor-bearing control)	group C (tumor-bearing + FLX)	group D (CUMS control)	group E (CUMS + FLX)	group F (tumor-bearing + CUMS)	group G (tumor-bearing + CUMS + FLX)
406.77	273.71	361.63	377.96	401.3	318.84	349.96
395.37	267.49	319.61	377.19	393.52	279.16	323.5
431.58	298.63	354.62	370.96	419.98	353.85	475.99
420.37	333.62	398.97	387.3	586.47	256.59	333.62
	366.29	358.51	402.08	437.87	312.61	326.62
		359.29	370.96	419.2	324.28	330.51
		376.41	389.63	416.86	369.41	346.07
		369.41	384.19		346.84
		377.96			390.38
			ng/ml

## Sheet: TNF-α
group A (blank control)	group B (tumor-bearing control)	group C (tumor-bearing + FLX)	group D (CUMS control)	group E (CUMS + FLX)	group F (tumor-bearing + CUMS)	group G (tumor-bearing + CUMS + FLX)
530.53	676.56	363.49	561.02	535.86	665.38	349.51
432.19	542.39	421.26	926.28	488.34	553.57	427.78
579	499.53	379.33	534	345.18	633.7	329.01
458.77	558.23	304.78	581.52	510.71	597.36	431.51
520.17	503.25	386.78	609.48	532.14	620.66	501.39
	500.46	286.15	587.11	466.91	565.96	491.14
				534.93	361.25	486.48
					562.9	357.89
						492.67
						497.66
pg/ml

## Sheet: IL-1α
group A (blank control)	group B (tumor-bearing control)	group C (tumor-bearing + FLX)	group D (CUMS control)	group E (CUMS + FLX)	group F (tumor-bearing + CUMS)	group G (tumor-bearing + CUMS + FLX)
42.37	41.53	43.77	54.38	46.33	53.31	48.29
37.64	36.54	48.35	39.44	37.46	39.38	42.87
46.38	43.38	38.42	49.36	49.54	39.94	36.72
38.72	37.7	41.23	51.42	46.56	42.76	45.33
42.27	40.36	43.4	48.67	44.95	43.86	43.35
41.57	38.33	41.56	47.78	45.02	42.17	42.19
pg/ml

## Sheet: IL-1β
group A (blank control)	group B (tumor-bearing control)	group C (tumor-bearing + FLX)	group D (CUMS control)	group E (CUMS + FLX)	group F (tumor-bearing + CUMS)	group G (tumor-bearing + CUMS + FLX)
4.35	4.67	3.76	4.06	4.3	4.18	3.76
3.94	3.56	4.68	3.95	4.7	4.46	4.81
4.48	5.09	5.24	4.57	3.54	3.77	3.89
4.27	3.94	4.55	3.97	4.3	4.12	4.21
4.26	4.32	4.55	4.13	4.21	4.13	4.16
4.33	4.15	4.35	4.24	4.17	4.16	4.53
pg/ml

## Sheet: IL-2
group A (blank control)	group B (tumor-bearing control)	group C (tumor-bearing + FLX)	group D (CUMS control)	group E (CUMS + FLX)	group F (tumor-bearing + CUMS)	group G (tumor-bearing + CUMS + FLX)
3.78	2.33	3.54	2.71	2.96	2.47	3.61
2.52	1.76	3.37	2.69	3.47	1.43	3.46
3.57	2.74	2.92	3.24	3.14	2.78	2.87
3.29	2.27	3.27	2.88	3.19	2.23	3.31
2.58	1.75	2.79	2.31	2.64	2.71	3.56
3.79	2.73	3.77	3.23	3.56	1.76	3.04
pg/ml

## Sheet: IL-4
group A (blank control)	group B (tumor-bearing control)	group C (tumor-bearing + FLX)	group D (CUMS control)	group E (CUMS + FLX)	group F (tumor-bearing + CUMS)	group G (tumor-bearing + CUMS + FLX)
2.78	6.33	3.34	4.71	3.94	5.47	3.41
3.23	4.76	3.07	3.69	4.37	6.43	3.66
2.47	5.74	2.94	4.24	3.04	5.78	2.78
2.82	5.61	3.11	4.23	4.12	5.89	3.23
2.41	4.88	3.56	4.74	3.65	5.31	3.57
3.22	5.46	2.87	3.75	2.68	6.32	2.73
pg/ml

## Sheet: IL-6
group A (blank control)	group B (tumor-bearing control)	group C (tumor-bearing + FLX)	group D (CUMS control)	group E (CUMS + FLX)	group F (tumor-bearing + CUMS)	group G (tumor-bearing + CUMS + FLX)
302.45	446.302	266.424	740.102	312.892	401.332	315.141
320.33	348.118	307.646	310.644	306.147	655.979	317.389
289.76	356.363	327.882	462.79	335.377	385.593	331.63
296.3	297.153	327.133	342.123	381.845	422.318	341.373
	417.072	330.131	325.634	295.654	436.558	350.367
	338.375		318.139	339.125	393.837	364.607
	360.11		336.876	315.89	410.326
			392.338	348.868	393.837
			451.548		524.295
			453.047		576.447
		ng/ml

## Sheet: IL-10
group A (blank control)	group B (tumor-bearing control)	group C (tumor-bearing + FLX)	group D (CUMS control)	group E (CUMS + FLX)	group F (tumor-bearing + CUMS)	group G (tumor-bearing + CUMS + FLX)
31.43	57.29	33.17	41.13	30.58	55.29	41.33
35.64	63.17	39.42	36.28	39.22	64.16	37.29
29.31	60.04	37.06	51.38	42.84	59.38	32.33
32.12	60.17	36.55	42.89	34.21	59.12	37.02
35.36	65.24	39.71	47.46	38.89	63.67	32.45
29.45	55.37	32.62	37.19	50.13	54.18	42.18
pg/ml

## Sheet: IL-17A
group A (blank control)	group B (tumor-bearing control)	group C (tumor-bearing + FLX)	group D (CUMS control)	group E (CUMS + FLX)	group F (tumor-bearing + CUMS)	group G (tumor-bearing + CUMS + FLX)
23.87	41.57	30.71	27.38	22.46	42.44	31.76
19.32	37.76	24.64	24.64	14.37	41.57	38.33
14.94	39.93	20.7	29.55	14.33	35.64	39.42
19.37	39.71	25.47	27.17	17.38	39.4	33.27
23.45	43.34	20.57	30.06	13.18	43.27	36.54
15.64	34.64	30.16	24.03	21.27	36.05	29.98
pg/ml
