# Supplementary material for: Antitumor Effect of Fluoxetine on Chronic Stress-Promoted Lung Cancer Growth via Suppressing Kynurenine Pathway and Enhancing Cellular Immunity
Source: Front Pharmacol. 2021 Aug 3;12:685898. doi: 10.3389/fphar.2021.685898 (PMC8369900; doi:10.3389/fphar.2021.685898)
Supplement: Supplementary file 1 [file DataSheet1.ZIP › original source data/FIGERE 9 Anticancer effect of fluoxetine in A549 cells/inhibition rate of fluoxetine in A549.xlsx]

## Sheet: Sheet1
	inhibition rate of fluoxetine	2.5umol/L	14.7	13.1	17
		5umol/L	19.4	27.3	25.2
		10umol/L	49.4	45.7	38.2
		20umol/L	73	79.4	74.3
		40umol/L	97.3	91.7	95.4
