# Supplementary material for: Antitumor Effect of Fluoxetine on Chronic Stress-Promoted Lung Cancer Growth via Suppressing Kynurenine Pathway and Enhancing Cellular Immunity
Source: Front Pharmacol. 2021 Aug 3;12:685898. doi: 10.3389/fphar.2021.685898 (PMC8369900; doi:10.3389/fphar.2021.685898)
Supplement: Supplementary file 1 [file DataSheet1.ZIP › original source data/PCR of tumor.xlsx]

## Sheet: Sheet1
	B: tumor-bearing control				C: tumor-bearing + FLX				F: tumor-bearing + CUMS				G: tumor-bearing + CUMS + FLX
AhR	1	1	1	1	0.5629	0.621783	0.451932	0.59632	2.27366	2.18235	1.96729	2.50069	0.734944	0.564858	0.398759	0.452611
IDO2	1	1	1	1	0.398999	0.351909	0.351932	0.430163	3.22215	2.50638	1.90915	1.50069	0.364944	0.294858	0.157587	0.502611
IDO1	1	1	1		0.205372	0.310339	0.288636		3.3742	2.90695	1.68354		0.421099	0.577245	0.635966
caspase4	1	1	1	1	2.0441	3.2555	2.65222	2.38553	0.538319	0.890018	1.00717	0.770883	1.54311	1.51266	2.12868	1.77084
caspase7	1	1	1		5.23819	5.39215	3.91847		0.331343	0.45852	0.845019		3.43083	3.01281	2.20703
caspase12	1	1	1		3.23956	3.84546	3.2932		0.673128	0.104749	0.196328		1.97451	2.19585	1.22641
